# Supplementary material for: Comparative Effects of the Single and Binary Fermentations of Latilactobacillus sakei and Staphylococcus carnosus on the Growth and Metabolomic Profiles of Fermented Beef Sausages
Source: Microorganisms. 2025 Jun 29;13(7):1523. doi: 10.3390/microorganisms13071523 (PMC12299760; doi:10.3390/microorganisms13071523)
Supplement: Supplementary file 1 [file microorganisms-13-01523-s001.zip]

Archive with 1 entries (1 files):
- microorganisms-3673377-supplementary.pdf
